# Supplementary material for: The structure and role of lactone intermediates in linkage-specific sialic acid derivatization reactions
Source: Glycoconj J. 2021 Jan 18;38(2):157–66. doi: 10.1007/s10719-020-09971-7 (PMC8052245; doi:10.1007/s10719-020-09971-7)
Supplement: Supplementary file 2 — (XLSX 400 kb) [file 10719_2020_9971_MOESM2_ESM.xlsx]

## Sheet: S0 - Table of contents
Table of contents:
Supplementary Table 1. pH of reagents and control-reagents under the tested conditions.
Supplementary Table 2. List of calibrants for MassyTools calibration of sialyllactose (A, B) and sialylLacNAc (C, D).
Supplementary Table 3. List of calibrants for MassyTools calibration of sialyllactitol.
Supplementary Table 4. List of calibrants for MassyTools calibration of rhEPO (A) and IgG (B).
Supplementary Table 5. Reaction products and by-products induced on sialyllactose and sialylLacNAc standards under the tested conditions.
Supplementary Table 6. Reaction products induced on sialyllactitol standards under the tested conditions.
Supplementary Table 7. Reaction products induced on selected rhEPO (A) and IgG (B) analytes under the tested conditions, and their corresponding average relative intensities and SDs.
Supplementary Table 8. Chemical shifts and integrals of solved 1H NMR for free α2,3-SL and its C2 lactone.

## Sheet: Table S1
Supplementary Table 1. pH of reagents and control-reagents under the tested conditions.
Narrow range pH indicator strips have been used to define pH after 10x dilution of the reagent in UP water.
	Reagents		Control-reagents
	EE reagent	DMA reagent	EtOH	DMSO + Me2NH
without NH4OH or MeNH2	6	6	6	6
NH4OH	10	9.5	9.5	9.5
MeNH2	11	11	10.5	10.5

## Sheet: Table S2
Supplementary Table 2. List of calibrants for MassyTools calibration of sialyllactose (A, B) and sialylLacNAc (C, D).
List of calibrants for MassyTools calibration. The first isotope of the isotopic envelope was used for calibration. All masses were calculated as [M+Na]+.
H = hexose; N = N-acetylhexosamine; F = deoxyhexose (fucose); L = lactonized N-acetylneuraminic acid (α2,3-linked); A = NH3 amidated N-acetylneuraminic acid (α2,3-linked);
M = MeNH2 amidated N-acetlyneuraiminc acid (α2,3-linked); E = ethyl esterified N-acetylneuraminic acid (α2,6-linked); D = Me2NH amidated N-acetlyneuraminic acid (α2,6-linked)
A	Ethyl esterification + NH3 amidation			B	Ethyl esterification + MeNH2 amidation
	Analyte composition	Exact mass			Analyte composition	Exact mass
	H2S1	656.201			H2S1	656.201
	H2S1proton-1sodium1	678.183			H2S1proton-1sodium1	678.183
	H2A1	655.217			H2M1	655.217
	H2E1	684.232			H2E1	684.232
C	Ethyl esterification + NH3 amidation			D	Ethyl esterification + MeNH2 amidation
	Analyte composition	Exact mass			Analyte composition	Exact mass
	N1H1S1	697.227			N1H1S1	697.227
	N1H1S1proton-1sodium1	719.209			N1H1S1proton-1sodium1	719.209
	N1H1A1	696.243			N1H1M1	710.259
	N1H1E1	725.259			N1H1E1	725.259

## Sheet: Table S3
Supplementary Table 3. List of calibrants for MassyTools calibration of sialyllactitol.
List of calibrants for MassyTools calibration. The first isotope of the isotopic envelope was used for calibration. All masses were calculated as [M+Na]+.
H = hexose; N = N-acetylhexosamine; F = deoxyhexose (fucose); L = lactonized N-acetylneuraminic acid (α2,3-linked); A = NH3 amidated N-acetylneuraminic acid (α2,3-linked);
M = MeNH2 amidated N-acetlyneuraiminc acid (α2,3-linked); E = ethyl esterified N-acetylneuraminic acid (α2,6-linked); D = Me2NH amidated N-acetlyneuraminic acid (α2,6-linked)
A	Ethyl esterification			B	Ethyl esterification + NH3 amidation			C	Ethyl esterification + MeNH2 amidation
	Analyte composition	Exact mass			Analyte composition	Exact mass			Analyte composition	Exact mass
	H2S1	658.216			H2S1	658.216			H2S1	658.216
	H2S1proton-1sodium1	680.198			H2S1proton-1sodium1	680.198			H2S1proton-1sodium1	680.198
	H2L1	640.206			H2A1	657.232			H2M1	671.248
	H2E1	686.248			H2E1	686.248			H2E1	686.248
D	Me2NH amidation			E	Me2NH + NH3 amidation			F	Me2NH + MeNH2 amidation
	Analyte composition	Exact mass			Analyte composition	Exact mass			Analyte composition	Exact mass
	H2S1	658.216			H2S1	658.216			H2S1	658.216
	H2S1proton-1sodium1	680.198			H2S1proton-1sodium1	680.198			H2S1proton-1sodium1	680.198
	H2L1	640.206			H2A1	657.232			H2M1	671.248
	H2D1	685.264			H2D1	685.264			H2D1	685.264

## Sheet: Table S4
Supplementary Table 4. List of calibrants for MassyTools calibration of rhEPO (A) and IgG (B).
List of calibrants for MassyTools calibration. The first isotope of the isotopic envelope was used for calibration. All masses were calculated as [M+Na]+.
H = hexose; N = N-acetylhexosamine; F = deoxyhexose (fucose); L = lactonized N-acetylneuraminic acid (α2,3-linked); A = NH3 N-acetylneuraminic acid (α2,3-linked);
M = MeNH2 N-acetlyneuraiminc acid (α2,3-linked)E = ethyl esterified N-acetylneuraminic acid (α2,6-linked); D = dimethylamidated N-acetlyneuraminic acid (α2,6-linked)
A	rhEPO			B	IgG
	Analyte composition	Exact mass			Analyte composition	Exact mass
	H5N4F1L1	2082.72			H3N4F1	1485.53
	H5N4F1L2	2355.81			H4N4F1	1647.59
	H6N5F1L2	2720.94			H5N4F1	1809.64
	H6N5F1L3	2994.03			H5N4F1D1	2127.78
	H7N6F1L3	3359.16			H5N5F1D2	2649
	H7N6F1L4	3632.24			H5N4F1S1	2100.73
	H5N4F1M1	2113.77			H5N5F1S2	2594.91
	H5N4F1M2	2417.89
	H6N5F1M2	2783.03
	H6N5F1M3	3087.15
	H7N6F1M3	3452.28
	H7N6F1M4	3756.41
	H5N4F1S1	2100.73
	H5N4F1S2	2391.83
	H6N5F1S2	2756.96
	H6N5F1S3	3048.06
	H7N6F1S3	3413.19
	H7N6F1S4	3704.29

## Sheet: Table S5
Supplementary Table 5. Reaction products and by-products induced on sialyllactose and sialylLacNAc standards under the tested conditions.
The panels (A, B) show the average relative intensities and SDs of the reducing end amidated, and the reducing end amidated + amidated standards. Left panel (A) shows the results of
ethyl esterification + NH3 amidation, while the right panel (B) shows the results of ethyl esterification + MeNH2 amidation.
A	Average	Ethyl esterification + NH3 amidation (EE+AA)					B	Average	Ethyl esterification + MeNH2 amidation (EE+MA)
		Glycosylamine + ammonia amide	Ammonia amide	Glycosylamine + ethyl ester	Ethyl ester				Glycosylmethylamine + methylamine amide	Methylamine amide	Glycosylmethylamine + ethyl ester	Ethyl ester
	α2,3-SL	0.0402403	0.95976					α2,3-SL	0.64	0.36
	α2,3-SLN	0.011109	0.988891					α2,3-SLN	0.228967	0.771033
	α2,6-SL			0.0350304	0.96497			α2,6-SL			0.623293	0.376707
	α2,6-SLN			0.00742444	0.992576			α2,6-SLN			0.127979	0.872021
	SD	Ethyl esterification + NH3 amidation (EE+AA)						SD	Ethyl esterification + MeNH2 amidation (EE+MA)
		Glycosylamine + ammonia amide	Ammonia amide	Glycosylamine + ethyl ester	Ethyl ester				Glycosylmethylamine + methylamine amide	Methylamine amide	Glycosylmethylamine + ethyl ester	Ethyl ester
	α2,3-SL	0.0025269	0.0025269					α2,3-SL	0.0918995	0.0918995
	α2,3-SLN	0.00121125	0.00121125					α2,3-SLN	0.0227865	0.0227865
	α2,6-SL			0.00427811	0.00427811			α2,6-SL			0.0266259	0.0266259
	α2,6-SLN			0.00113203	0.00113203			α2,6-SLN			0.0356861	0.0356861

## Sheet: Table S6
Supplementary Table 6. Reaction products induced on sialyllactitol standards under the tested conditions.
The panels (A-F) summarize the average relative intensities and SDs for all tested conditions using α2,3- and α2,6-sialyllactitol standards. Left panels (A, D) show the results of ethyl esterification (A) and Me2NH amidation (D). Middle panels (B, E)
show the results of ethyl esterification + NH3 amidation (B) and Me2NH amidation + NH3 amidation (E). Right panels (C, F) show the results of ethyl esterification + MeNH2 amidation (C) and Me2NH amidation + MeNH2 amidation (F).
A	Average		Ethyl esterification				B	Average		Ethyl esterification + NH3 amidation				C	Average		Ethyl esterification + MeNH2 amidation
			Unmodified	Lactone	Ethyl ester					Unmodified	Ammonia amide	Ethyl ester					Unmodified	Methylamine amide	Ethyl ester
	2,3-sialyllactitol	Native	0.0162525	0.981746	0.00200171			2,3-sialyllactitol	Native	0	1	0			2,3-sialyllactitol	Native	0	0.992599	0.00740056
		Direct							Direct	0.944422	0.0555777	0				Direct	0.945666	0.0543338	0
		Control	0.995636	0.00436376	0				Control	0.965155	0.0348447	0				Control	0.989552	0.0104482	0
	2,6-sialyllactitol	Native	0	0.00721179	0.992788			2,6-sialyllactitol	Native	0	0.0725974	0.927403			2,6-sialyllactitol	Native	0.00918498	0.233449	0.757366
		Direct							Direct	1	0	0				Direct	1	0	0
		Control	1	0	0				Control	1	0	0				Control	1	0	0
	SD		Ethyl esterification					SD		Ethyl esterification + NH3 amidation					SD		Ethyl esterification + MeNH2 amidation
			Unmodified	Lactone	Ethyl ester					Unmodified	Ammonia amide	Ethyl ester					Unmodified	Methylamine amide	Ethyl ester
	2,3-sialyllactitol	Native	0.00203412	0.00219518	0.000241243			2,3-sialyllactitol	Native	0	0	0			2,3-sialyllactitol	Native	0	0.00532755	0.00532755
		Direct							Direct	0.00385765	0.00385765	0				Direct	0.0222064	0.0222064	0
		Control	0.00021824	0.00021824	0				Control	0.00385765	0.00385765	0				Control	0.00339639	0.00339639	0
	2,6-sialyllactitol	Native	0	7.41161e-05	7.41161e-05			2,6-sialyllactitol	Native	0	0.026721	0.026721			2,6-sialyllactitol	Native	0.000672202	0.0128118	0.0121452
		Direct							Direct	0	0	0				Direct	0	0	0
		Control	0	0	0				Control	9.06493e-17	0	0				Control	0	0	0
D	Average		Me2NH amidation				E	Average		Me2NH amidation + NH3 amidation				F	Average		Me2NH amidation + MeNH2 amidation
			Unmodified	Lactone	Dimethylamine amide					Unmodified	Ammonia amide	Dimethylamine amide					Unmodified	Methylamine amide	Dimethylamine amide
	2,3-sialyllactitol	Native	0.0439721	0.919124	0.0369044			2,3-sialyllactitol	Native	0.00425178	0.986271	0.00947709			2,3-sialyllactitol	Native	0.00368488	0.981276	0.0150388
		Direct							Direct	0.880011	0.119989	0				Direct	0.973745	0.0262554	0
		Control	0.979643	0.0203572	0				Control	0.989552	0.0104482	0				Control	0.9716	0.0284	0
	2,6-sialyllactitol	Native	0.000258438	0.00014584	0.999596			2,6-sialyllactitol	Native	0	0.00435243	0.995648			2,6-sialyllactitol	Native	0.000305409	0.0166654	0.983029
		Direct							Direct	1	0	0				Direct	1	0	0
		Control	1	0	0				Control	1	0	0				Control	1	0	0
	SD		Me2NH amidation					SD		Me2NH amidation + NH3 amidation					SD		Me2NH amidation + MeNH2 amidation
			Unmodified	Lactone	Dimethylamine amide					Unmodified	Ammonia amide	Dimethylamine amide					Unmodified	Methylamine amide	Dimethylamine amide
	2,3-sialyllactitol	Native	0.0129823	0.0188441	0.0064692			2,3-sialyllactitol	Native	0.00106475	0.00189285	0.000850003			2,3-sialyllactitol	Native	0.00214326	0.00223416	0.00144217
		Direct							Direct	0.015878	0.015878	0				Direct	0.00358729	0.00358729	0
		Control	0.000684459	0.000684459	0				Control	0.00339639	0.00339639	0				Control	0.00833391	0.00833391	0
	2,6-sialyllactitol	Native	4.8575e-05	3.57322e-05	4.36938e-05			2,6-sialyllactitol	Native	0	0.00179117	0.00179117			2,6-sialyllactitol	Native	4.27461e-05	0.00238418	0.00235264
		Direct							Direct	0	0	0				Direct	0	0	0
		Control	0	0	0				Control	0	0	0				Control	0	0	0

## Sheet: Table S7
Supplementary Table 7. Reaction products induced on selected rhEPO (A) and IgG (B) analytes under the tested conditions, and their corresponding average relative intensities and SDs.
H = hexose; N = N-acetylhexosamine; F = deoxyhexose (fucose); L = lactonized N-acetylneuraminic acid; M = MeNH2 amidated N-acetlyneuraiminc acid; D = Me2NH amidated N-acetlyneuraminic acid
Note: the mono-, di- and trisialylated glycans are total area normalized to 100% separately.
A	Average	Monosialylated			Disialylated			Trisialylated
		H5N4F1L1	H5N4F1S1	H5N4F1M1	H5N4F1L2	H5N4F1M2	H5N4F1S2	H6N5F1L3	H6N5F1S3	H6N5F1M3	H6N5F1M2D1	H6N5F1M1D2	H6N5F1D3
	Native (DMA)	1	0	0	1	0	0	1	0	0	0	0	0
	Native (DMA+MA)	0	0	1	0	0	1	0	0	0.784816	0.0529641	0.025557	0.136662
	Direct	0	1	0	0	0	1	0	1	0	0	0	0
	Control (DMA)	0	1	0	0	0	1	0	1	0	0	0	0
	Control (DMA+MA)	0	1	0	0	0	1	0	1	0	0	0	0
	SD	Monosialylated			Disialylated			Trisialylated
		H5N4F1L1	H5N4F1S1	H5N4F1M1	H5N4F1L2	H5N4F1M2	H5N4F1S2	H6N5F1L3	H6N5F1S3	H6N5F1M3	H6N5F1M2D1	H6N5F1M1D2	H6N5F1D3
	Native (DMA)	0	0	0	0	0	0	0	0	0	0	0	0
	Native (DMA+MA)	0	0	0	0	0	0	0	0	0.00844523	0.000812009	0.000424288	0.00860471
	Direct	0	0	0	0	0	0	0	0	0	0	0	0
	Control (DMA)	0	0	0	0	0	0	0	0	0	0	0	0
	Control (DMA+MA)	0	0	0	0	0	0	0	0	0	0	0	0
B	Average	Monosialylated		Disialylated
		H5N4F1D1	H5N4F1S1	H5N4F1D2	H5N4F1S2
	Native (DMA)	1	0	1	0
	Native (DMA+MA)	1	0	1	0
	Direct	0	1	0	1
	Control (DMA)	0	1	0	1
	Control (DMA+MA)	0	1	0	1
	SD	Monosialylated		Disialylated
		H5N4F1D1	H5N4F1S1	H5N4F1D2	H5N4F1S2
	Native (DMA)	0	0	0	0
	Native (DMA+MA)	0	0	0	0
	Direct	0	0	0	0
	Control (DMA)	0	0	0	0
	Control (DMA+MA)	0	0	0	0

## Sheet: Table S8
Supplementary Table 8. Chemical shifts and integrals of solved 1H NMR for free α2,3-SL and its C2 lactone.
Assignment		δ / ppm	Integral (0 h)	Integral (16 h)
H-1, a-Glc	3’-SL	5.23	0.312	0.388
H-1, a-Glc	Lactone	5.24	0.136
H-2, b-Glc	3’-SL + Lactone	3.29	0.558	0.645
H-1, b-Gal	3’-SL	4.54	0.661	0.964
H-3, b-Gal	Lactone	4.24	0.354
H-3, b-Gal	3’-SL	4.12	0.606	0.979
H-4, b-Gal	Lactone	4.17	0.357
H-3e, Neu5Ac	3’-SL	2.77	0.632	1.024
H-3e, Neu5Ac	Lactone	2.66	0.303
H-4, Neu5Ac	Lactone	4.32	0.36
a-Glc isomer	3’-SL		0.312	0.376*
a-Glc isomer	Lactone		0.136
b-Glc isomer	3’-SL		0.327*	0.624*
b-Glc isomer	Lactone		0.225*
*Indicates calculated values.
